# Supplementary material for: Bioinspired Temperature-Responsive Multilayer Films and Their Performance under Thermal Fatigue
Source: Biomimetics (Basel). 2018 Aug 1;3(3):20. doi: 10.3390/biomimetics3030020 (PMC6352671; doi:10.3390/biomimetics3030020)
Supplement: Supplementary file 1 [file biomimetics-03-00020-s001.zip]

Archive with 3 entries (3 files):
- Athanasopoulos_Video_S1.wmv
- Athanasopoulos_Video_S2.wmv
- Athanasopoulos_Video_S3.wmv
